# Supplementary material for: Surveying the arable plant diversity of conventionally managed farmland: a comparison of methods
Source: Environ Monit Assess. 2020 Jan 7;192(2):98. doi: 10.1007/s10661-019-8042-7 (PMC8076134; doi:10.1007/s10661-019-8042-7)
Supplement: Supplementary file 2 — Online Resource 7 Frequency of all herbaceous species in the relevés done with the different survey methods (all crop species pooled) (CSV 8.75 kb) [file 10661_2019_8042_MOESM2_ESM.csv]

Electronic Supplementary Material to the paper
Surveying the arable plant diversity of conventionally managed farmland: a comparison of methods. Environmental Monitoring and Assessment. Alexander Wietzke1 Christoph Leuschner.
1Plant Ecology and Ecosystems Research, University of Goettingen; E-mail address: alexander.wietzke@biologie.uni-goettingen.de
Online Resource 7 Frequency�(absolute number) of all herbaceous species per survey method (crops and woody seedlings excluded; all crops pooled); Total = species occurrences summed up for all survey methods and total field perimeter count); table is sorted by decreasing total species occurrences; survey methods: Interior (50 x 2 m), Edge_30 (30 x 2 m), Edge_50 (50 x 2 m), Subplot (four plots of 5…
Species	Corner	Edge_30	Edge_50	Interior	Subplot	Edge_500	Total	Arable plants (x)	High-nature-value species of arable land (x)	Red-listed species Lower Saxony (x)
Elymus repens	42	27	28	4	38	42	45	x
Chenopodium album	24	17	18	13	21	35	44	x
Polygonum aviculare	31	20	21	17	27	39	44	x
Fallopia convolvulus	27	16	16	12	17	35	42	x
Galium aparine	33	18	20	1	24	33	42	x
Matricaria chamomilla	32	21	21	13	20	35	42	x	x
Bromus sterilis	33	25	27	0	29	39	41	x
Viola arvensis	28	19	19	23	24	33	41	x
Cirsium arvense	17	13	15	4	15	33	40	x
Dactylis glomerata	29	14	15	0	15	29	40
Geranium pusillum	27	20	24	8	26	31	39	x	x
Stellaria media	16	10	11	13	14	34	38	x
Capsella bursa-pastoris	12	5	5	4	4	31	37	x
Myosotis arvensis	22	10	12	4	14	27	35	x	x
Poa trivialis	29	9	9	2	21	25	35	x
Urtica dioica	24	13	15	2	16	27	35
Lolium perenne	26	4	4	1	11	22	33	x
Holcus mollis	12	4	4	0	11	26	32	x
Vicia hirsuta	14	6	7	3	13	30	32	x	x
Galeopsis tetrahit	11	6	6	2	6	22	30	x
Sisymbrium officinale	16	7	8	6	12	24	30	x
Bromus hordeaceus	9	4	5	0	7	20	28	x
Poa annua	13	3	3	3	5	18	28	x
Rumex obtusifolius	11	3	4	1	7	23	28	x
Agrostis stolonifera	11	0	0	0	4	20	27	x
Apera spica venti	14	7	9	2	9	19	26	x
Echinochloa crus-galli	16	8	8	3	11	24	26	x
Holcus lanatus	13	6	6	0	6	12	26
Persicaria maculosa	7	1	2	3	3	20	26	x
Vicia sativa	9	3	4	0	4	20	26		x
Tripleurospermum perforatum	8	0	0	0	6	17	24	x
Anthriscus sylvestris	12	8	8	0	10	16	23
Bromus commutatus subsp. decipiens	13	5	5	1	10	13	22	x
Equisetum arvense	5	4	4	1	5	13	22	x
Festuca rubra	7	2	2	0	10	10	22
Lapsana communis	8	0	1	0	3	13	21	x	x
Arrhenatherum elatius	13	10	10	0	9	8	20
Avena fatua	6	3	3	1	5	13	19	x
Sonchus asper	6	1	1	0	1	9	19	x
Alopecurus pratensis	8	6	6	0	4	7	18
Lolium multiflorum	8	7	7	1	4	12	18	x
Rumex crispus	5	3	3	0	2	15	18	x
Papaver dubium agg.	2	0	0	0	1	10	17	x	x
Erigeron canadensis	3	1	1	0	1	13	16	x
Glechoma hederacea	3	4	5	1	5	8	16	x
Tanacetum vulgare	7	4	4	0	4	10	16
Achillea millefolium	8	4	4	0	8	7	15	x
Centaurea cyanus	7	4	4	1	1	10	15	x	x
Solanum nigrum	4	1	1	0	3	8	15	x
Taraxacum sect. Ruderalia	7	1	1	0	2	7	15	x
Artemisia vulgaris	3	1	1	0	2	9	14	x
Chenopodium polyspermum	2	0	0	0	2	5	14	x
Cirsium vulgare	1	0	1	0	3	8	14
Veronica arvensis	3	2	2	0	2	3	14	x
Alopecurus myosuroides	6	3	3	1	3	12	13	x
Gnaphalium uliginosum	2	0	0	0	1	8	13	x
Lamium purpureum	1	2	2	0	1	8	13	x	x
Sonchus oleraceus	3	2	3	1	1	5	13	x
Trifolium repens	4	2	2	0	3	9	13
Agrostis capillaris	5	3	3	0	4	6	12	x
Heracleum sphondylium	4	5	6	0	6	4	12
Persicaria amphibia	3	0	1	0	1	9	12	x
Plantago major	2	0	0	0	2	10	12	x
Cerastium holosteoides	3	1	1	0	0	5	11	x
Vicia tetrasperma	2	1	1	0	1	9	11	x	x
Atriplex patula	2	1	1	2	2	8	10	x
Juncus bufonius	1	1	1	1	0	5	10	x
Plantago lanceolata	0	1	1	0	2	5	10	x
Ranunculus repens	1	1	1	0	4	5	10	x
Rubus fruticosus agg.	4	1	1	0	3	3	10
Aegopodium podagraria	3	0	0	0	1	7	9
Persicaria hydropiper	3	0	0	0	2	6	9	x
Setaria viridis	4	1	1	3	3	7	9	x
Veronica persica	3	0	0	0	5	5	9	x
Vicia angustifolia	3	0	0	0	0	2	9	x	x
Carduus crispus	1	1	2	0	1	3	8
Daucus carota	2	3	3	0	0	4	8
Erodium cicutarium	4	0	0	0	1	6	8	x	x
Lamium album	2	1	1	0	3	4	8	x	x
Phleum pratense	1	1	2	0	0	5	8
Poa pratensis	2	1	1	0	2	4	8
Veronica hederifolia	2	4	3	0	4	8	8	x
Epilobium tetragonum	0	1	1	0	1	5	7	x
Geranium dissectum	4	3	4	0	3	5	7	x	x
Geranium molle	2	2	2	0	1	5	7	x	x
Papaver rhoeas	0	1	1	0	0	6	7	x	x
Raphanus sativus	2	0	0	0	0	3	7
Stellaria graminea	1	2	2	1	1	3	7	x
Alliaria petiolata	0	1	1	0	0	4	6
Alopecurus geniculatus	0	0	0	0	0	5	6
Aphanes arvensis	2	0	0	0	1	1	6	x	x
Arabidopsis thaliana	1	0	0	0	0	2	6	x
Digitaria ischaemum	4	2	2	0	3	4	6	x
Equisetum palustre	2	2	2	0	2	4	6
Hypericum perforatum	2	0	0	0	2	5	6
Lactuca serriola	2	0	0	0	0	4	6	x
Phalaris arundinacea	1	0	0	0	0	4	6
Phragmites australis	0	0	0	0	0	3	6	x
Rumex acetosa	1	1	1	0	0	3	6
Senecio vulgaris	0	0	0	0	0	4	6	x
Sinapis arvensis	1	0	0	0	0	4	6	x
Anchusa arvensis	0	0	0	0	0	4	5	x
Bromus secalinus	1	1	1	0	1	3	5	x
Cerastium glomeratum	1	2	2	0	1	2	5	x
Chaerophyllum temulum	2	0	0	0	0	4	5
Convolvulus arvensis	1	1	2	0	3	3	5	x
Galinsoga parviflora	2	0	0	0	0	5	5	x
Matricaria discoidea	0	0	0	0	0	4	5	x
Rumex acetosella	1	0	0	0	0	4	5	x	x
Silene latifolia	0	0	2	0	0	2	5	x
Vicia villosa	1	1	1	0	0	4	6	x	x
Aethusa cynapium	0	0	0	0	0	1	4	x
Carex hirta	2	1	1	0	0	3	4	x
Fumaria officinalis	0	3	3	0	3	3	4	x	x
Geum urbanum	3	0	0	0	0	1	4
Linaria vulgaris	0	1	1	0	0	3	4	x
Rorippa palustris	0	0	0	0	0	3	4	x
Spergula arvensis	1	0	0	0	1	2	4	x	x
Stachys palustris	1	1	1	0	1	2	4	x
Vicia cracca	1	1	1	0	0	2	4	x	x
Vulpia myuros	3	2	2	1	1	2	4
Arctium lappa	0	0	0	0	0	2	3
Chaerophyllum bulbosum	0	0	0	0	0	2	3
Chelidonium majus	0	0	0	0	0	2	3
Chenopodium hybridum	1	2	2	0	1	1	3	x		x
Galium mollugo agg.	1	2	2	0	1	3	3
Lysimachia vulgaris	0	0	0	0	0	0	3
Odontites vernus	2	1	1	0	1	2	3	x		x
Potentilla reptans	1	1	1	0	0	3	3	x
Rubus idaeus agg.	1	0	0	0	0	2	3
Stellaria holostea	0	0	0	0	1	1	3
Thlaspi arvense	0	0	1	0	1	2	3	x	x
Trisetum flavescens	1	2	2	0	1	1	3
Amaranthus retroflexus	1	0	0	0	0	1	2	x
Arenaria serpyllifolia	0	1	1	0	0	2	2	x
Calystegia sepium	0	1	1	1	0	2	2
Elymus caninus	1	0	0	0	1	0	2
Euphorbia peplus	1	0	0	0	0	2	2	x	x
Festuca pratensis	1	0	0	0	0	2	2
Galinsoga quadriradiata	0	0	0	0	0	2	2	x
Humulus lupulus	1	0	0	0	2	0	2
Lotus corniculatus	0	0	0	0	0	0	2
Papaver argemone	1	0	0	0	0	1	2	x	x
Poa compressa	0	0	0	0	0	1	2
Potentilla anserina	1	1	1	0	1	2	2	x
Pteridium aquilinum	0	0	0	0	0	2	2
Scleranthus annuus	1	0	0	0	0	2	2	x
Silene dioica	1	1	1	0	1	2	2
Solidago canadensis	0	0	0	0	0	1	2
Symphytum officinale	1	0	0	0	1	1	2	x
Agrostemma githago	0	0	0	0	0	0	1	x		x
Allium vineale	0	0	0	0	0	1	1	x
Anthemis arvensis	1	0	0	0	0	0	1	x	x	x
Anthoxanthum aristatum	0	0	0	0	0	1	1	x
Anthriscus caucalis	1	0	0	0	0	0	1	x
Bromus inermis	1	0	0	0	0	0	1
Callitriche palustris agg.	0	0	0	0	0	0	1
Cardamine hirsuta	0	0	0	0	0	1	1	x
Carduus nutans	0	0	0	0	0	1	1
Centaurea jacea	1	0	0	0	0	1	1
Glebionis segetum	0	0	0	0	0	1	1	x	x
Digitaria sanguinalis	1	1	1	0	1	1	1	x
Epilobium angustifolium	0	0	0	0	0	1	1
Epilobium hirsutum	0	0	0	0	0	1	1
Epilobium montanum	0	0	0	0	0	0	1
Epilobium parviflorum	0	0	0	0	0	1	1
Equisetum sylvaticum	0	0	0	0	0	1	1
Erigeron annuus	0	0	0	0	0	1	1
Erysimum cheiranthoides	1	0	0	0	0	1	1	x
Euphorbia esula	0	0	0	0	0	1	1		x
Euphorbia helioscopia	1	0	0	0	0	1	1	x	x
Festuca arundinacea	0	0	0	0	0	1	1
Filago arvensis	0	0	0	0	0	0	1	x
Geranium robertianum	0	0	0	0	0	1	1		x
Geranium rotundifolium	1	0	0	0	1	0	1	x	x
Hypericum maculatum	0	0	0	0	0	0	1
Hypochaeris radicata	0	0	0	0	0	1	1
Impatiens glandulifera	1	0	0	0	0	1	1
Juncus effusus	0	0	0	0	0	0	1
Lamium amplexicaule	1	0	0	0	0	1	1	x	x
Scorzoneroides autumnalis	0	0	0	0	0	1	1
Buglossoides arvensis	0	0	0	0	0	1	1	x	x	x
Lupinus polyphyllus	0	0	0	0	0	0	1
Lythrum salicaria	0	0	0	0	0	1	1		x
Medicago lupulina	0	0	0	0	0	0	1	x
Mentha arvensis	0	0	0	0	0	0	1	x
Ornithopus perpusillus	0	0	0	0	0	1	1	x	x
Oxalis stricta	0	0	0	0	0	1	1
Persicaria mitis	1	0	0	0	1	0	1
Ranunculus acris	0	0	0	0	0	1	1
Rumex hydrolapathum	1	0	0	0	0	0	1
Senecio vernalis	0	1	0	0	0	1	1	x
Sonchus arvensis	0	0	0	0	0	0	1	x
Trifolium hybridum	0	0	0	0	0	0	1
Trifolium pratense	0	0	0	0	0	0	1
Typha latifolia	0	1	1	0	0	0	1
Urtica urens	0	0	0	0	1	0	1	x
