# Supplementary material for: Surveying the arable plant diversity of conventionally managed farmland: a comparison of methods
Source: Environ Monit Assess. 2020 Jan 7;192(2):98. doi: 10.1007/s10661-019-8042-7 (PMC8076134; doi:10.1007/s10661-019-8042-7)
Supplement: Supplementary file 3 — Online Resource 8 Frequency of herbaceous species in the relevés for the seven crop species (CSV 7.32 kb) [file 10661_2019_8042_MOESM3_ESM.csv]

Electronic Supplementary Material to the paper
Surveying the arable plant diversity of conventionally managed farmland: a comparison of methods. Environmental Monitoring and Assessment. Alexander Wietzke1 Christoph Leuschner.
1Plant Ecology and Ecosystems Research, University of Goettingen; E-mail address: alexander.wietzke@biologie.uni-goettingen.de
Online Resource 8 Frequency (absolute number) of herbaceous species per crop (crops and woody seedlings excluded; all crops pooled); Total = species occurrences summed up for all survey methods and total perimeter count; table is sorted by decreasing total species occurrences; arable plants (sensu stricto, Hofmeister and Garve, 2006), high-nature-value (HNV) species (German Federal Agency for Nat…
Species	Maize	Rapeseed	Wheat	Total	Arable plants (x)	High-nature-value species of arable land (x)	Red-listed species Lower Saxony (x)
Elymus repens	15	15	15	45	x
Chenopodium album	15	14	15	44	x
Polygonum aviculare	14	15	15	44	x
Matricaria chamomilla	12	15	15	42	x	x
Fallopia convolvulus	14	14	14	42	x
Galium aparine	14	13	15	42	x
Bromus sterilis	12	14	15	41	x
Viola arvensis	12	15	14	41	x
Cirsium arvense	11	14	15	40	x
Dactylis glomerata	13	14	13	40
Geranium pusillum	15	15	9	39	x	x
Stellaria media	12	15	11	38	x
Capsella bursa-pastoris	11	14	12	37	x
Myosotis arvensis	6	15	14	35	x	x
Poa trivialis	10	10	15	35	x
Urtica dioica	11	11	13	35
Lolium perenne	11	12	10	33	x
Vicia hirsuta	8	14	10	32	x	x
Holcus mollis	10	11	11	32	x
Galeopsis tetrahit	10	10	10	30	x
Sisymbrium officinale	6	14	10	30	x
Bromus hordeaceus	7	9	12	28	x
Poa annua	10	7	11	28	x
Rumex obtusifolius	7	11	10	28	x
Agrostis stolonifera	8	9	10	27	x
Vicia sativa	4	13	9	26		x
Apera spica venti	2	13	11	26	x
Echinochloa crus-galli	15	5	6	26	x
Holcus lanatus	6	10	10	26
Persicaria maculosa	12	8	6	26	x
Tripleurospermum perforatum	7	9	8	24	x
Anthriscus sylvestris	3	9	11	23
Bromus commutatus subsp. decipiens	3	8	11	22	x
Equisetum arvense	6	10	6	22	x
Festuca rubra	6	7	9	22
Lapsana communis	4	8	9	21	x	x
Arrhenatherum elatius	5	8	7	20
Avena fatua	6	6	7	19	x
Sonchus asper	6	8	5	19	x
Alopecurus pratensis	4	8	6	18
Lolium multiflorum	5	8	5	18	x
Rumex crispus	0	10	8	18	x
Papaver dubium agg.	4	10	3	17	x	x
Erigeron canadensis	5	5	6	16	x
Glechoma hederacea	5	6	5	16	x
Tanacetum vulgare	4	6	6	16
Centaurea cyanus	2	8	5	15	x	x
Achillea millefolium	7	4	4	15	x
Solanum nigrum	11	2	2	15	x
Taraxacum sect. Ruderalia	6	2	7	15	x
Artemisia vulgaris	7	4	3	14	x
Chenopodium polyspermum	7	5	2	14	x
Cirsium vulgare	0	7	7	14
Veronica arvensis	2	6	6	14	x
Lamium purpureum	6	3	4	13	x	x
Alopecurus myosuroides	3	4	6	13	x
Gnaphalium uliginosum	2	6	5	13	x
Sonchus oleraceus	5	3	5	13	x
Trifolium repens	5	5	3	13
Agrostis capillaris	3	4	5	12	x
Heracleum sphondylium	2	4	6	12
Persicaria amphibia	2	5	5	12	x
Plantago major	4	4	4	12	x
Vicia tetrasperma	2	5	4	11	x	x
Cerastium holosteoides	2	4	5	11	x
Atriplex patula	6	2	2	10	x
Juncus bufonius	1	2	7	10	x
Plantago lanceolata	3	3	4	10	x
Ranunculus repens	1	6	3	10	x
Rubus fruticosus agg.	3	3	4	10
Vicia angustifolia	1	6	2	9	x	x
Aegopodium podagraria	4	2	3	9
Persicaria hydropiper	2	3	4	9	x
Setaria viridis	9	0	0	9	x
Veronica persica	3	3	3	9	x
Erodium cicutarium	4	2	2	8	x	x
Lamium album	1	5	2	8	x	x
Carduus crispus	1	4	3	8
Daucus carota	3	4	1	8
Phleum pratense	1	2	5	8
Poa pratensis	3	3	2	8
Veronica hederifolia	1	3	4	8	x
Geranium dissectum	1	4	2	7	x	x
Geranium molle	4	3	0	7	x	x
Papaver rhoeas	2	2	3	7	x	x
Epilobium tetragonum	0	5	2	7	x
Raphanus sativus	0	6	1	7
Stellaria graminea	1	3	3	7	x
Aphanes arvensis	0	3	3	6	x	x
Alliaria petiolata	0	4	2	6
Alopecurus geniculatus	2	1	3	6
Arabidopsis thaliana	1	4	1	6	x
Digitaria ischaemum	6	0	0	6	x
Equisetum palustre	2	3	1	6
Hypericum perforatum	3	1	2	6
Lactuca serriola	0	4	2	6	x
Phalaris arundinacea	0	4	2	6
Phragmites australis	3	0	3	6	x
Rumex acetosa	1	3	2	6
Senecio vulgaris	2	3	1	6	x
Sinapis arvensis	1	4	1	6	x
Rumex acetosella	3	1	1	5	x	x
Vicia villosa	3	1	2	6	x	x
Anchusa arvensis	2	2	1	5	x
Bromus secalinus	2	0	3	5	x
Cerastium glomeratum	1	2	2	5	x
Chaerophyllum temulum	0	3	2	5
Convolvulus arvensis	1	1	3	5	x
Galinsoga parviflora	5	0	0	5	x
Matricaria discoidea	1	4	0	5	x
Silene latifolia	3	1	1	5	x
Fumaria officinalis	2	1	1	4	x	x
Spergula arvensis	3	0	1	4	x	x
Vicia cracca	1	3	0	4	x	x
Aethusa cynapium	0	2	2	4	x
Carex hirta	2	0	2	4	x
Geum urbanum	2	2	0	4
Linaria vulgaris	1	2	1	4	x
Rorippa palustris	1	3	0	4	x
Stachys palustris	2	2	0	4	x
Vulpia myuros	0	1	3	4
Thlaspi arvense	0	2	1	3	x	x
Chenopodium hybridum	3	0	0	3	x		x
Odontites vernus	0	3	0	3	x		x
Arctium lappa	1	0	2	3
Chaerophyllum bulbosum	0	2	1	3
Chelidonium majus	0	1	2	3
Galium mollugo agg.	0	3	0	3
Lysimachia vulgaris	3	0	0	3
Potentilla reptans	0	3	0	3	x
Rubus idaeus agg.	2	0	1	3
Stellaria holostea	0	2	1	3
Trisetum flavescens	0	0	3	3
Euphorbia peplus	0	1	1	2	x	x
Papaver argemone	0	0	2	2	x	x
Amaranthus retroflexus	1	0	1	2	x
Arenaria serpyllifolia	1	1	0	2	x
Calystegia sepium	2	0	0	2
Elymus caninus	1	0	1	2
Festuca pratensis	1	1	0	2
Galinsoga quadriradiata	2	0	0	2	x
Humulus lupulus	0	1	1	2
Lotus corniculatus	0	1	1	2
Poa compressa	0	1	1	2
Potentilla anserina	1	0	1	2	x
Pteridium aquilinum	0	1	1	2
Scleranthus annuus	1	1	0	2	x
Silene dioica	1	1	0	2
Solidago canadensis	1	1	0	2
Symphytum officinale	0	1	1	2	x
Anthemis arvensis	0	1	0	1	x	x	x
Buglossoides arvensis	0	1	0	1	x	x	x
Glebionis segetum	1	0	0	1	x	x
Euphorbia esula	1	0	0	1		x
Euphorbia helioscopia	1	0	0	1	x	x
Geranium robertianum	0	1	0	1		x
Geranium rotundifolium	0	1	0	1	x	x
Lamium amplexicaule	1	0	0	1	x	x
Lythrum salicaria	1	0	0	1		x
Ornithopus perpusillus	1	0	0	1	x	x
Agrostemma githago	0	1	0	1	x		x
Allium vineale	1	0	0	1	x
Anthoxanthum aristatum	0	0	1	1	x
Anthriscus caucalis	0	1	0	1	x
Bromus inermis	0	0	1	1
Callitriche palustris agg.	0	1	0	1
Cardamine hirsuta	0	1	0	1	x
Carduus nutans	0	1	0	1
Centaurea jacea	0	1	0	1
Digitaria sanguinalis	1	0	0	1	x
Epilobium angustifolium	0	1	0	1
Epilobium hirsutum	0	0	1	1
Epilobium montanum	0	1	0	1
Epilobium parviflorum	0	1	0	1
Equisetum sylvaticum	0	0	1	1
Erigeron annuus	0	1	0	1
Erysimum cheiranthoides	0	1	0	1	x
Festuca arundinacea	0	0	1	1
Filago arvensis	1	0	0	1	x
Hypericum maculatum	0	0	1	1
Hypochaeris radicata	0	1	0	1
Impatiens glandulifera	0	0	1	1
Juncus effusus	1	0	0	1
Scorzoneroides autumnalis	0	1	0	1
Lupinus polyphyllus	0	1	0	1
Medicago lupulina	1	0	0	1	x
Mentha arvensis	1	0	0	1	x
Oxalis stricta	0	1	0	1
Persicaria mitis	0	0	1	1
Ranunculus acris	0	0	1	1
Rumex hydrolapathum	0	0	1	1
Senecio vernalis	0	1	0	1	x
Sonchus arvensis	0	1	0	1	x
Trifolium hybridum	0	1	0	1
Trifolium pratense	0	0	1	1
Typha latifolia	0	0	1	1
Urtica urens	1	0	0	1	x
