# Supplementary material for: Surveying the arable plant diversity of conventionally managed farmland: a comparison of methods
Source: Environ Monit Assess. 2020 Jan 7;192(2):98. doi: 10.1007/s10661-019-8042-7 (PMC8076134; doi:10.1007/s10661-019-8042-7)
Supplement: Supplementary file 4 — Online Resource 9a and 9b Overview of used models and statistical results (XLSX 26.2 kb) [file 10661_2019_8042_MOESM4_ESM.xlsx]

## Sheet: Models
Supporting information to the paper Surveying the arable plant diversity of conventionally managed farmland: a comparison of methods. Environmental Monitoring and Assessment. Alexander Wietzke1 Christoph Leuschner. 1Plant Ecology and Ecosystems Research, University of Goettingen; E-mail address: alexander.wietzke@biologie.uni-goettingen.de
Appendix S9a: Overview of used models and statistical results.
Anova results
Legend: significance codes: ‘***’ 0.001 ‘**’ 0.01 ‘*’ 0.05 ‘.’ 0.1 ‘ ’ 1; NA = not calculable
Measured value	Model	n	R²_m (fixed effects only)	R²_c (fixed and random effects)	Explanatory variables	Z-value (chi-square)	Degrees of freedom	P-value (Pr(chi-square))	Significance	F-value
Total herbaceous species number	glmer.nb(Spec_No ~ Plot + (1|Crop)+(1|Farmer), data = kopfspec_without_total)	45 (per survey method)	0.798329	0.847467	Plot type	905.28	5	< 2.2e-16	***	180.89
Arable plant number sensu stricto	glmer.nb(weed_no ~ Plot + (1 | Crop)+ (1|Farmer) , data = kopfspec_without_total)	45 (per survey method)	0.760998	0.810617	Plot type	798.05	5	< 2.2e-16	***	159.5
High-nature-value species number	glmer(Spec_No ~ Plot+ (1|Crop)+(1|Farmer),family=poisson, data = kopfHNV)	45 (per survey method)	0.46535	0.610066	Plot type	222.72	5	< 2.2e-16	***	44.114
Detection rate of total species number	glmer(cbind(Spec_No, Total_spec_no) ~ Plot+ (1|Crop)+(1|Farmer),family=binomial, data = Prop_table)	45 (per survey method)	0.0787297	0.0805642	Plot type	904.26	5	< 2.2e-16	***	180.89
Detection rate of total arable plant species number sensu stricto	glmer(cbind(arten_ackerwp, total_arable_weeds_per_field) ~ Plot+ (1|Crop)+(1|Farmer), family=binomial, data = Prop_table_weeds)	45 (per survey method)	0.07	0.07	Plot type	718.51	5	< 2.2e-16	***	143.78
Detection rate of total high-nature-value species number	glmer(cbind(HNV_No, total_HNV_per_field) ~ Plot+ (1|Crop)+(1|Farmer), family=binomial, data = Prop_HNV)	45 (per survey method)	0.12	0.12	Plot type	163.47	5	< 2.2e-16	***	32.73
Test for spatial autocorrelation: Moran's I (according to Paradis and Schliep 2018; full reference see main text; significant p-values (<0.05) indicate spatial autocorrelation))
Measured value	Observed	Expected	SD	p-value
Total herbaceous species number	-0.0307123	-0.0227273	0.0323967	0.805313

## Sheet: Multiple comparisons
Supporting information to the paper Surveying the arable plant diversity of conventionally managed farmland: a comparison of methods. Environmental Monitoring and Assessment. Alexander Wietzke1 Christoph Leuschner. 1Plant Ecology and Ecosystems Research, University of Goettingen; E-mail address: alexander.wietzke@biologie.uni-goettingen.de
Appendix S9b: Overview of used models and statistical results.
Multiple Comparisons of Means: Tukey contrasts (see data sheet "Models")
Legend: significance codes: ‘***’ 0.001 ‘**’ 0.01 ‘*’ 0.05 ‘.’ 0.1 ‘ ’ 1; NA = not calculable
n = 45 (per mapping method)
		Estimate	Std. Error	z value	Pr(>|z|)	Significance
Total herbaceous species number	Edge_30 - Corner == 0	-0.65662	0.06477	-10.139	<0.001	***
	Edge_50 - Corner == 0	-0.57842	0.06352	-9.106	<0.001	***
	Interior - Corner == 0	-1.72798	0.09099	-18.99	<0.001	***
	Subplot - Corner == 0	-0.35595	0.06036	-5.897	<0.001	***
	Edge_500 - Corner == 0	0.46908	0.05249	8.937	<0.001	***
	Edge_50 - Edge_30 == 0	0.0782	0.07111	1.1	0.8766
	Interior - Edge_30 == 0	-1.07136	0.09644	-11.109	<0.001	***
	Subplot - Edge_30 == 0	0.30067	0.06831	4.402	<0.001	***
	Edge_500 - Edge_30 == 0	1.1257	0.06147	18.313	<0.001	***
	Interior - Edge_50 == 0	-1.14957	0.09562	-12.023	<0.001	***
	Subplot - Edge_50 == 0	0.22246	0.06713	3.314	0.0112	*
	Edge_500 - Edge_50 == 0	1.04749	0.06016	17.412	<0.001	***
	Subplot - Interior == 0	1.37203	0.09355	14.667	<0.001	***
	Edge_500 - Interior == 0	2.19706	0.08868	24.775	<0.001	***
	Edge_500 - Subplot == 0	0.82503	0.05681	14.524	<0.001	***
Arable plant species number sensu stricto	Edge_30 - Corner == 0	-0.66357	0.06879	-9.646	< 0.001	***
	Edge_50 - Corner == 0	-0.58665	0.06736	-8.71	< 0.001	***
	Interior - Corner == 0	-1.54037	0.09192	-16.757	< 0.001	***
	Subplot - Corner == 0	-0.33426	0.06315	-5.293	< 0.001	***
	Edge_500 - Corner == 0	0.48359	0.05406	8.946	< 0.001	***
	Edge_50 - Edge_30 == 0	0.07691	0.07631	1.008	0.91166
	Interior - Edge_30 == 0	-0.87681	0.09867	-8.886	< 0.001	***
	Subplot - Edge_30 == 0	0.3293	0.07263	4.534	< 0.001	***
	Edge_500 - Edge_30 == 0	1.14716	0.06488	17.682	< 0.001	***
	Interior - Edge_50 == 0	-0.95372	0.09768	-9.764	< 0.001	***
	Subplot - Edge_50 == 0	0.25239	0.07127	3.541	0.00507	**
	Edge_500 - Edge_50 == 0	1.07025	0.06335	16.893	< 0.001	***
	Subplot - Interior == 0	1.20611	0.09483	12.719	< 0.001	***
	Edge_500 - Interior == 0	2.02397	0.08904	22.732	< 0.001	***
	Edge_500 - Subplot == 0	0.81786	0.05886	13.894	< 0.001	***
High-nature-value species number	Edge_30 - Corner == 0	-0.66905	0.13362	-5.007	<0.001	***
	Edge_50 - Corner == 0	-0.54598	0.1284	-4.252	<0.001	***
	Interior - Corner == 0	-1.69867	0.19775	-8.59	<0.001	***
	Subplot - Corner == 0	-0.40851	0.12307	-3.319	0.0107	*
	Edge_500 - Corner == 0	0.47229	0.09909	4.766	<0.001	***
	Edge_50 - Edge_30 == 0	0.12307	0.14915	0.825	0.9603
	Interior - Edge_30 == 0	-1.02962	0.21182	-4.861	<0.001	***
	Subplot - Edge_30 == 0	0.26054	0.14459	1.802	0.4479
	Edge_500 - Edge_30 == 0	1.14134	0.12481	9.145	<0.001	***
	Interior - Edge_50 == 0	-1.15269	0.20856	-5.527	<0.001	***
	Subplot - Edge_50 == 0	0.13747	0.13978	0.984	0.9182
	Edge_500 - Edge_50 == 0	1.01828	0.11921	8.542	<0.001	***
	Subplot - Interior == 0	1.29016	0.20532	6.284	<0.001	***
	Edge_500 - Interior == 0	2.17096	0.19191	11.312	<0.001	***
	Edge_500 - Subplot == 0	0.8808	0.11344	7.764	<0.001	***
Detection rate of herbaceous total species number	Edge_30 - Corner == 0	-0.65457	0.06483	-10.096	<0.001	***
	Edge_50 - Corner == 0	-0.57682	0.06359	-9.071	<0.001	***
	Interior - Corner == 0	-1.72725	0.09102	-18.976	<0.001	***
	Subplot - Corner == 0	-0.35572	0.06044	-5.886	<0.001	***
	Edge_500 - Corner == 0	0.47165	0.05259	8.968	<0.001	***
	Edge_50 - Edge_30 == 0	0.07775	0.07117	1.092	0.8796
	Interior - Edge_30 == 0	-1.07269	0.09647	-11.12	<0.001	***
	Subplot - Edge_30 == 0	0.29884	0.06837	4.371	<0.001	***
	Edge_500 - Edge_30 == 0	1.12622	0.06155	18.298	<0.001	***
	Interior - Edge_50 == 0	-1.15044	0.09564	-12.029	<0.001	***
	Subplot - Edge_50 == 0	0.2211	0.06719	3.291	0.0122	*
	Edge_500 - Edge_50 == 0	1.04847	0.06024	17.405	<0.001	***
	Subplot - Interior == 0	1.37153	0.09357	14.658	<0.001	***
	Edge_500 - Interior == 0	2.19891	0.08872	24.785	<0.001	***
	Edge_500 - Subplot == 0	0.82738	0.0569	14.541	<0.001	***
Detection rate of total arable plant species number sensu stricto	Edge_30 - Corner == 0	-0.66493	0.07254	-9.166	< 1e-04	***
	Edge_50 - Corner == 0	-0.58787	0.07118	-8.259	< 1e-04	***
	Interior - Corner == 0	-1.54001	0.09472	-16.259	< 1e-04	***
	Subplot - Corner == 0	-0.33511	0.06719	-4.987	< 1e-04	***
	Edge_500 - Corner == 0	0.48517	0.05872	8.263	< 1e-04	***
	Edge_50 - Edge_30 == 0	0.07706	0.07973	0.967	0.925701
	Interior - Edge_30 == 0	-0.87508	0.1013	-8.638	< 1e-04	***
	Subplot - Edge_30 == 0	0.32982	0.0762	4.328	0.000195	***
	Edge_500 - Edge_30 == 0	1.15009	0.06885	16.704	< 1e-04	***
	Interior - Edge_50 == 0	-0.95214	0.10033	-9.49	< 1e-04	***
	Subplot - Edge_50 == 0	0.25275	0.0749	3.375	0.009159	**
	Edge_500 - Edge_50 == 0	1.07303	0.06741	15.919	< 1e-04	***
	Subplot - Interior == 0	1.2049	0.09754	12.352	< 1e-04	***
	Edge_500 - Interior == 0	2.02518	0.09193	22.03	< 1e-04	***
	Edge_500 - Subplot == 0	0.82028	0.06319	12.982	< 1e-04	***
Detection rate of total high-nature-value species number	Edge_30 - Interior == 0	1.0295	0.2252	4.571	< 0.001	***
	Edge_50 - Interior == 0	1.1526	0.2222	5.188	< 0.001	***
	Subplot - Interior == 0	1.2905	0.2191	5.89	< 0.001	***
	Corner - Interior == 0	1.6991	0.212	8.016	< 0.001	***
	Edge_500 - Interior == 0	2.1725	0.2065	10.52	< 0.001	***
	Edge_50 - Edge_30 == 0	0.1232	0.1671	0.737	0.97622
	Subplot - Edge_30 == 0	0.2611	0.163	1.601	0.58699
	Corner - Edge_30 == 0	0.6696	0.1533	4.368	< 0.001	***
	Edge_500 - Edge_30 == 0	1.143	0.1457	7.846	< 0.001	***
	Subplot - Edge_50 == 0	0.1379	0.1587	0.869	0.95173
	Corner - Edge_50 == 0	0.5465	0.1487	3.674	0.00297	**
	Edge_500 - Edge_50 == 0	1.0199	0.1409	7.24	< 0.001	***
	Corner - Subplot == 0	0.4086	0.1441	2.835	0.04963	*
	Edge_500 - Subplot == 0	0.882	0.1359	6.488	< 0.001	***
	Edge_500 - Corner == 0	0.4734	0.1241	3.814	0.0018	**
Pairwise comparisons using Wilcoxon rank sum test
pairwise p-value are given (p value adjustment method: holm )
n = 15 per crop and survey method (except required time: one missing value regarding maize interior plot, maize subplot, maize Edge_50 plot and wheat corner plot)
Total herbaceous species number wheat		Interior	Edge_30	Edge_50	Subplot	Corner
	Edge_30	0.00011	-	-	-	-
	Edge_50	7.0e-05	0.69555	-	-	-
	Subplot	0.00011	0.52510	0.69555	-	-
	Corner	4.9e-05	0.00915	0.02137	0.16298	-
	Edge_500	4.9e-05	4.9e-05	5.8e-05	9.7e-05	0.00165
Total herbaceous species number maize	Edge_30	0.00452	-	-	-	-
	Edge_50	0.00116	0.31439	-	-	-
	Subplot	0.00010	0.00205	0.00607	-	-
	Corner	4.8e-05	0.00012	0.00016	0.00614	-
	Edge_500	4.8e-05	4.8e-05	4.8e-05	0.00012	0.01227
Total herbaceous species number rapeseed	Edge_30	7.3e-05	-	-	-	-
	Edge_50	5.1e-05	0.61722	-	-	-
	Subplot	4.7e-05	0.18208	0.33909	-	-
	Corner	4.7e-05	9.0e-05	0.00011	0.00320	-
	Edge_500	4.7e-05	4.7e-05	4.7e-05	4.7e-05	0.00011
Time expenditure wheat		Interior	Edge_50	Subplot	Corner
	Edge_50	0.0036	-	-	-
	Subplot	4.7e-05	0.0018	-	-
	Corner	3.0e-05	0.0011	0.4491	-
	Edge_500	2.6e-05	2.7e-05	2.8e-05	2.9e-05
Time expenditure maize	Edge_50	0.00044	-	-	-
	Subplot	4.3e-05	0.00022	-	-
	Corner	4.3e-05	0.00188	0.35175	-
	Edge_500	3.4e-05	3.9e-05	5.1e-05	8.9e-05
Time expenditure rapeseed	Edge_50	0.00059	-	-	-
	Subplot	0.10808	0.00107	-	-
	Corner	0.05375	0.00291	0.19469	-
	Edge_500	0.00148	2.8e-05	3.4e-05	4.0e-05
Pairwise comparisons using Wilcoxon rank sum test
pairwise p-value are given (p value adjustment method: holm )
n = 45 (per survey method), except Interior n = 40 (5 plots with non-observed species were excluded).
Jaccard Similarity (total arable weed number sensu stricto)		Interior	Edge_30	Edge_50	Subplot	Corner
	Edge_30	1.0	-	-	-	-
	Edge_50	1.0	1.0	-	-	-
	Subplot	1.0	0.25836	0.43869	-	-
	Corner	0.02622	0.00093	0.00313	0.15687	-
	Edge_500	9.0e-05	8.3e-07	2.4e-06	0.00187	0.43869
